# Supplementary material for: Risk Factors for Persistent Infection of Non-Typhoidal Salmonella in Poultry Farms, North Central Nigeria
Source: Antibiotics (Basel). 2022 Aug 18;11(8):1121. doi: 10.3390/antibiotics11081121 (PMC9405283; doi:10.3390/antibiotics11081121)
Supplement: Supplementary file 1 [file antibiotics-11-01121-s001.zip]

Archive with 1 entries (1 files):
- antibiotics-1825588-supplementary.pdf
